# Supplementary material for: The Potential of NIR Spectroscopy and Chemometrics to Discriminate Roast Degrees and Predict Volatiles in Coffee
Source: Molecules. 2024 Jan 9;29(2):318. doi: 10.3390/molecules29020318 (PMC10820711; doi:10.3390/molecules29020318)
Supplement: Supplementary file 1 [file molecules-29-00318-s001.zip]

Archive with 1 entries (1 files):
- molecules-2788710-supplementary.pdf
